# Supplementary material for: In silico characterization, evolutionary analysis, and structural modeling of HSP70 gene family in carrot (Daucus Carota L.)
Source: BMC Plant Biol. 2026 Jan 15;26:272. doi: 10.1186/s12870-026-08102-y (PMC12892451; doi:10.1186/s12870-026-08102-y)
Supplement: Supplementary file 1 — Supplementary Material 1. [file 12870_2026_8102_MOESM1_ESM.xlsx]

## Sheet: Sheet1
Transcript ID	Gene Name	Sequence
DCAR_000657	DCHSP70-1	MLNSLMDETGRWHMEVIDDVFNSGDAELIKRVPLPLKEKNDSWFWLLDDDKGLFTVKSSRAATGGCKGSVTVCTRCLPTAHALAVKQVVESAQCPCCSHKLPERLERSLDYGLVDAAVFNNRRVLGWGVCCNIHWEPLIEKDKFEVLATAGDTHLGGEDFDNRLLNHFVEEFKRKHGKDISTNAKSLRRLKNECEKAKRILSNIPMTTIDIDSLYEGIDYSGNITRARFEDLNVDLFTNCISIMEKCLKDAEMDKSRVHDVVLVGGSTRIPRVQQLLQEYFDGKELCKSINPDEAVAYGAAIQAAVLSGARNNIIRDIVLLDVTPLSLGVQKLGKAMSTIILRNTTFPTSKKREYYTARDYQDSMCFRVYEGERTRSTDNNLLGKITLHGLPSALRREV…
DCAR_000658	DCHSP70-2	MKFWPFKVTNDSANKPVIAVNYKGVEKRFSPEELSSMILIKMKEISEYYLGKKIKDAVVTVPAHFNDSQRQATKDAGKIAGLNVLRILVEPTAAAVAYGLDQKLIGSSASEKVVLIFDLGGGTFDVSLLRIEKDKFEVLATAGDTHLGGEDFDNRLLNHFVEEFKRKHGKDISTNAKSLRRLKNECEKAKRILSNIPMTTIDIDSLYEGIDYSGNITRARFEDLNVDLFTNCISIMEKCLKDAEMDKSRVHDVVLVGGSTRIPRVQQLLQEYFDGKELCKSINPDEAVAYGAAIQAAVLSGARNNIIRDIVLLDVTPLSLGVQKLGKAMSTIILRNTTFPTSKKREYYTARDYQDSMCFRVYEGERTRSTDNNLLGKITLHGLPSALRREVKVMVTFGI…
DCAR_001236	DCHSP70-3	MAEVDEVAVGIDLGTTYSCVGVWQHDRVEIIANDHGNRTTPSYVAFTDTERFIGQAAKNQAALNPVNTIFEVYLGRNVNNAVVTVPAHFNDSQRQATKDAATIAGLNVLQVLVEPTAAAVAYGLDKNLTSSVGEKTVLVFDLGGGTFDVSLLKIKKDSFEVKATAGNTHLGGEDFDNRLLNYFIEEFERKHKKDIRKSAKSLRRLKNACEKAKRVLSHNTVTTIDVDSLYEGIDYCSKITRARFEELNMDLFESCMDTVKKCLEDAEMDICSVHDVVLVGGSTRIPKVQELLQKFFKGKELCKNINPDEAVAYGAAVQAAILSGEGGNNIKNLVLLDVTPLSLGIEIKGGIMSVIIPRNTTIPISVLQRGFSNPDGYGTDVAINVYEGERTRAEHNNLL…
DCAR_001237	DCHSP70-4	MARVDQIAVGIDLEVYLGRNVNNAVVTVPAHFNDSQRQATKDAATIAGLNVLQVLVEPTAAAVAYGLDKNLTSSVGEKTVLVFDLGGGTFDVSVLKMRKDSFEVKATAGNSHLGGEDFDNRLLNHFVEEFERKHKKDIRRSAKSLRRLKNACEKAKRVLSHNTVTTIDVDSLYEGIDYSSKIMRARFEELNMFLFQSCMDIVKKCLEDAKMDICSVHDVVLVGGSTRIPKVQELLEQFFNGKKLSKNINPDEAVAYGAAVQAAILSGEGSCKIKNLVLLDVTPLSLGIGDSRGLMSVIIPKKTTIPISKKKQFSTPTDDTTCILINVYEGERTKAGDNNFLGGFVLSDLPRAPRGEVKIWVTFTIDANGVLHVSAENKATGLMNSITIDKRGTLTKEEI…
DCAR_001745	DCHSP70-5	MAHTASQTHGLRPTGPIHRPSKTIFFGRGLNSHSLTFLNPRPSFPKLETPRYRNRKPFTVFAEKVVGIDLGTTNSAVGAMEGGKPVIVTNVEGQRTTPSVVAYTKNGDRLVGQIAKRQAVVNPENTFFSVKRFIGRKMSEVNAESKQVSYNVVRDENGNVKLDCPAIGKQFAAEEISAQVLRKLVDDASKFLNDKVTKAVVTVPAYFNDSQRTATKDAGRIAGLEVLRIINEPTAASLAYGFERKNNETILVFDLGGGTFDVSVLEVGDGVFEVLSTSGDTQLGGDDFDKRVVDWLASSFKNDEGIDLLKDKQALQRLTETAEKAKMELSSLTQANISLPFITATADGPKHIETTLTRAKFEELCSDLLDRLKTPVQNSLRDAKLSFSDIDEVILVGGS…
DCAR_004213	DCHSP70-6	MSVVGFDIGNENCVIGYAKHRGIDVLLNEESNRETPGVVSFGEKQRFIGLAGAASATMNPKSTISQVKRLVGVRFKEVEEELGLLPFETSEGGDGGVLIHVRYMGERWIFTPVQIMAMLFAHLKQMAEKSLEMRVEECVIGIPSYFTDLQRRAYLDAAEIAGLHPLRLMHDCTATALGYGIYRTEYPSQGPSNVVFVDIGHCDTQVTVAAFESGYMKILSHSYDKNLGGRNFDDVLFKYFAMQFKEGYDIDVYSNTRASVRLRVACEKLKKVLSANPEAPLNIECLMDEKDVKGFIKREDFEKLSSDLFERISIPCRQALVDSGLTVDKIHSVELVGSGSRIPAVKHILASIFRTEPRRSLNASECVARGCALQCAMLSPVLRVKEYEVQDIFPFSIGL…
DCAR_004806	DCHSP70-7	MIAGLNVLRILVEPTAAAVAYGLDKDLTSSMGVEKIVLIFDLGGGTFDVSLLKIEKDNFKVLATAGDTHLGGEDFDNRLLNYFVKDFKEKHRKEIGQNAKALRKLRNACEKAKRFLSRNVTTTIDVDSLFEGIDYCTNISRSKFEDLNMDLFRSCVETVKKCLEDARMDKSRVHDIVLVGGSSRIPKLQELLRHFFNGKELCKSINPDEAIAYGAAVQAAILSGEGDNKIKDLVLVDVTPLSLGIAVGDVLMSVVIPRNTTIANSMKELYTTAYDDQTSIIISIFEGERARTKDNNFLGEFILTGVPPGPREEEIERMVQDAEHFKAEDEEFRRKMKAMKEFEDYVYDMRDCTERNNNLEPSVKQKISYYFKEAIQWLDANRNAEIFEYEYKKQQFEAV…
DCAR_005318	DCHSP70-8	MAGKGEGAAIGIDLGTTYSCVGVWQHDRVEIIANDQGNRTTPSYVAFTDTERLIGDAAKNQVAMNPINTVFETFLGTVVKNAVVTVPAYFNDSQRQATKDAGVISGLNVMRIINEPTAAAIAYGLDKKATSVGEKNVLIFDLGGGTFDVSLLTIEEGIFEVKATAGDTHLGGEDFDNRMVNHFVQEFKRKNKKDISGNPRALRRLRTSCERAKRTLSSTAQTTIEIDSLFEGIDFYSTITRARFEEMNMDLFRKCMEPVEKCLRDAKMDKSTVHDVVLVGGSTRIPKVQQLLQDFFNGKELCKSINPDEAVAYGAAVQAAILSGEGNEKVQDLLLLDVTPLSLGLETAGGVMTVLIQRNTTIPTKKEQVFSTYSDNQPGVLIQVFEGERTRTRDNNLLG…
DCAR_005977	DCHSP70-9	MAGIGEGAAIGIDLGTTYSCVGVWQHDRVEIIANDQGNRTTPSYVAFTDTERLIGDAAKNQVAMNPINTVFDFDNRMVNHFVQEFKRKNKKDITGNPRALRRLRTSCERAKRTLSSTAQTTIEIDSLFEGIDFYSTITRARFEELNMDLFRKCMEPVEKCLRDAKMDKSAVHDVVLVGGSTRIPKVQQLLQDFFNGKELCKSINPDEAVAYGAAVQAAILSGEGNEKVQDLLLLDVTPLSLGLETAGGVMTVLIQRNTTIPTKKEQVFSTYSDNQPGVLIQVFEGERTRTRDNNLLGKFELSGIPPAPRGVPQITVCFDIDANGILNVSAEDKTTGQKNKITITNDKGRLSKEEIEKMVQEAERYKAEDEEHKKKVEAKNSLENYAYNMRNTIKDEKIG…
DCAR_006221	DCHSP70-10	MAKNDGIAVGIDLGTTYSCIGVWQHGQVEIIANDQGNRTTPSCIAFTDTERFIGDAAKNQAALNPVNTIFDAKRLIGRRFADSTVQSDINLWPFKVICDPANKPKIVVNYRGEDKQFSPEELSSMVLIKMKEIGEEYLGQKVKNAVVTVPAHFNDSQRQATKDAATIAGLNVLRILVEPTAAAVAYGLGQKLTSSLAEEKIVLIFDLGGGTFDASLLKVKKNNIKVLATADFCAKITRARFEDLNMDLFRSCVETVGNCLRDAGMEKSRVHDVVLVGGSTRIPKVQQLLQELFNGKELCKNINPDEAVAYGAAVQAAVLTGVSDYNIRDLVLLDVTPLSLGIRIKGEVMSIIIPRNTTIPTSREEVYTTPFDDQVAMEISVFEGERSSSTHNNLLGEFT…
DCAR_006504	DCHSP70-11	MGGYWRRSGSQIVVAAILFLGCLSAISIAKEEASKLGTVIGIDLGTTYSCVGVYKNGHVEIIANDQGNRITPSWVAFTDGERLIGEAAKNQAAVNHERTVFDVKRLIGRNPEEISAMILVKMKETAEAFLGKKIKDAVVTVPAYFNDAQRQATKDAGVIAGLNVARIINEPTAAAIAYGLDKKGGEKNILVFDLGGGTFDVSVLTIDNGVFEVLSTNGDTHLGGEDFDQRIMEYFIKLIKKKHGKDISKDNRALGKLRRECERAKRALSSQHQVRVEIESLFDGTDFSEPLTRARFEELNQDLFRKTMGPVKKAMDDAGLQKSQIDEIVLVGGSTRIPKVQQLLKDYFDGKEPNKGVNPDEAVAFGAAVQGGILSGEGGDETKDILLLDVAPLTLGIET…
DCAR_006667	DCHSP70-12	MASTAAQIHVLGSNYTSLSPNNPTHNHPKSKFFGNSVSFTNPKSCFHTLKSSRRSNKLRIVAEKVVGIDLGTTNSAVGAMEGGKPVIVTNAEGQRTTPSVVAYTKNGDRLVGQIAKRQAVVNPENTFFSVKRFIGRKMIEVDEEAKQVSYTVVRDENGNVKLDCPAIGKQFAAEEISAQVLRKLVDDASKFLNDKVSKAVVTVPAYFNDSQRTATKDAGRIAGLEVLRIINEPTAASLAYGFERKNNETILVFDLGGGTFDVSVLEVGDGVFEVLSTSGDTHLGGDDFDKRIVDWLALSFKNDEGIDLLKDKQALQRLTETAEKAKMELSSLTQANISLPFITATADGPKHIETTLTRAKFEELCSDLLDRLKTPVENSLRDAKLSIKDIDEVILVGGS…
DCAR_007560	DCHSP70-13	MSVVGFDFGNESGVVAVARQRGIDVVLNDESKRETPALVCFGDKQRFLGTAGAASSMMNPKNTISQIKRLIGRLYSDPELQRDIKSLPFSVTEGPDGYPLINARYLGEMRSFTPTQVLGMVFSDLKIIAEKNLNAAVVDCCIGIPVYFTDLQRRAVLDAATIAGLHPLRLIHETTATALAYGIYKTDLPENDPLNVAFVDIGHASMQVCIASLKKGQLKILAHTFDRSLGGRDFDEVLFQHFAEKFRTDYKIDVYQNARACLRLRAGCEKLKKVLSANPEAPLNIECLMDDKDVRSFIKRDEFEQISIPILERVKKPLEKALSEAGLTVENIYAVEVVGSGSRVPAIMKILTEFFGKEPRRTMNASECVAKGCALECAILSPTFKVREFQVNESFPFTI…
DCAR_008146	DCHSP70-14	MSIVGFDMGNENCVIGVAKQGGIDVLLNEESNREIPAVVSFGEKQRFIGLAGAASATMNPKSTISQVKRMIGVKFREMEEDLRLLPFETSEGPDGGILIHVQYLNEKHSFTPVQILAMLFAHLKQMSEKSLMTSISKCVIGTPSYFTDQQRRAYLDAAEIAGLHPLRLMHDCTAIALGYGIYRTEFPSKRRSTVVFVDIGHCDTQVTVAAFRPGHMEILSHSFDRNLGGRNFDEVLFKHFATEFKEHYNIDVYSNTRAAVRLRVACEKLKKVLSANPEAPLNIECLMDEKDVKGFIKREDFEKLSADLFERISHPCQKALLDSGLSMDKINSVELIGSGSRIPAVKKILASLFGTEPRRTLNASECVARGCAIQCAMLSPIYRVKDYEVKDSFPFSIGL…
DCAR_008149	DCHSP70-15	MSIVGFDMGNENCVIGVAKQGGIDVLLNEESNREIPAVVSFGEKQRFIGLAGAASATMNPKSTISQVKRMIGVKFREMEEDLRLLPFETSEGPDGEILIHVQYLNEKHSFTPVQILAMLFAHLKQMSEKSLMTSISKCVIGIPSYFTDQQRRAYLDAAEIAGLHPLRLMHDCTAIALGYGIYRTDFPSKRRSNVVFVDIGHCDTQVTVAAFRPGHMEILSHSFDRNLGGRNFDEVLFKHFATEFKEHYNIDVYSNTRAAVRLRVACEKLKKVLSANPEAPLNIECLMDEKDVKGFIKREDFEKLSADLFERISHPCQKALLDSGLSMDKINSVELIGSGSRIPAVKKILASLFGTEPRRTLNASECVARGCAIQCAMLSPIYRVKDYEVKDSFPFSIGL…
DCAR_008953	DCHSP70-16	MLVYILAGTLLAISIADEDAKLGTVIGIDLGTTYSCVGVYKGDKVEIIANDQGNRITPSWVAFTDGERLIGEAAKNQAAVNAERTIFDVKRLIGRKYEDKEVQRDKKLVPYNIVNKDGKPYIQVKIKGGETKVFSPEEISAMVLTKMKETAEAFLGKKIKNAVVTVPAYFTDAQRQATKDAGVIAGLNVARIINEPTAAAIAYGLDKKEGEKNILVFDLGGGTFDVSILTIDNGVFEVLATNGDTHLGGEDFDQRIMEYFIKLIKKKHGKDISKDNRALGKLRREAERAKRALSSQHQVRVEIESLFDGKDFSEPLTRARFEELNNDLFRKTMGPVKKAMEDAGLEKRQIDEIVLVGGSTRIPKVQELLRDYFDGKEPNKGVNPDEAVAYGAAVQGGIL…
DCAR_008955	DCHSP70-17	MKRWKPVIGIDLGTTYTYVGVYKHKRFEIIANDQGNLSTPSWVAFTDVGRLIGEPAKNQAAINPERTIFDVKRLIGRKFEDEEVQRLKKLVPYNIVSKEGKPCIEVKIKGEETMVFSPEEISAMILTKMKETAEAYLREKVKDVVLTVPAYFNDAQRQAMKDAGIIAGLNVARIIDEPTAAAIAYGLDWHSDEKNILVFHLGGGTLDVSILSVKNGNFEVLATNGDAHLGGKDFDQRIMTYLIRLIKKKHGKDISKDNRALGKLKIEAERAKRALSTELYVRVEIESLFDGTNISEPFTRARFEELNNDLFNKTMEPVKKAMKDAGLEKHQIDEIVLVGGSTWIPRVQMLLKDYFDGKEPKWGVSPDEAVAYGASVQGNLLNDPTGTMLSREELIGMIR…
DCAR_009013	DCHSP70-18	MGGSSWMSRSLIIVLGVLLIGSLFSCCVAKKESAKLEGVIGIDLGTTYSCVGVYKNDRVEIVANDQGNRITPSWVGFTDEERLIGEAAKNQAAANSERTIFDVKRLIGRQFDDKDVQRDRKLVPYSIVDKGGKPYIQVKVKDGESKVFSPEEISAMVLTKMKETAEAFLGETVKNAVITATKDAGTIAGLNVVRIINEPTAAAIAYGLDQKGGEKNILVFDLGGGTFDVSVLTIDNGVFEVLATSGDTHLGGEDFDQRIMEYFIKLIKKKYNKDISKDNRALGKLRKEAERAKRALSNQHQVRLEIESLFDGVDFSEPLTRARFEEINSDLFRKTMGPVKKAMQDAHLEKHQIDEIVLVGGSTRIPKVQQLLSDYFDGKELSKGVNPDEAVAFGATVQA…
DCAR_009242	DCHSP70-19	MVNHFVQEFKRKNKKDITGNPRALRRLRTSCERAKRTLSSTAQTTIEIDSLFEGIDFYSTITRARFEELNMDLFRKCMEPVEKCLRDAKMDKSTVHDVVLVGGSTRIPKVQQLLQDFFNGKELCKSINPDEAVAYGAAVQAAILSGEGNEKVQDLLLLDVTPLSLGLETAGGVMTTLIPRNTTIPTKKEQVFSTYSDNQPGVLIQVFEGERTRTRDNNLLGKFELSGIPPAPRGVPQITVCFDIDANGILNVSAEDKTTGQKNKITITNDKGRLSKEDIEKMVQEAEKYKSEDEEHKKKVEAKNALENYSYNMRNTVKDEKIASKLSADDKKKVEDAIEETIQWLDTNQLAEADEFEDKMKELESICNPIIAKMYQGAGGEGGVPMDDDDIPSGGGSSA…
DCAR_009834	DCHSP70-20	MAKISLGLALYVLLLSLLCFHSVVIDSAVSSIDLGSESLNVAVVNLKPGHLPISIAINEMSKRKSPALVAFHSGNRLIGEEAAGLVARYPNKVLSSFRDLIGKSHEFAKNALERMYLPFEIVDDPERNVVAINAEGDGDSYVVYSVEELVAMVLGFASRLAEFHAKVEVKDVVISVPPYFGQVERKGIMQAAELAGINVLALINEHSGAALQYGIDKDFSNESRNVVFYDMGSGSTYAALVHFSAYKTKEFGKTVSVNQFQVKDVRWDPKLGGQDMELRLVEHFADEFNKQVDSGIDVRKSPKSMAKLKKQVKRTKEILSANTMAPISVESIYEDRDFKSSITREKFEELCEDLWERSLVPLKEVLKHSGLQANDLNAVELIGGATRVPKLQAKLQEFL…
DCAR_009836	DCHSP70-21	MSKRKSPALVAFHSGNRLIGEEAAGSRVPLRQSLDRMYLPFEIVDDPERNVVAINAEGDGDSYVVYSVEELVAMVLGFASRLAEFHAKVEVKDVVISVPPYFGQVERKGIMQAAELAGINVLALINEHSGAALQYGIDKDFSNESRNVVFYDMGSGSTYAALVHFSAYKTKEFGKTVSVNQFQVKDVRWDPKLGGQDMELRLVEHFADEFNKQVDSGIDVRKSPKSMAKLKKQVKRTKEILSANTMAPISVESIYEDRDFKSSITREKFEELCEDLWERSLVPLKEVLKHSGLQANDLNAVELIGGATRVPKLQAKLQEFLGRKVLDKHLDADEAIVLGASLHAANLSDGIKLNRKIGMIDGSMYGYVFELTGSGLSKDENTRQLLVPRLKKLPSKMFR…
DCAR_013333	DCHSP70-22	MSRIYTYIFLYVLLCFHSVKIESAVSSIDLGSEWLKVAVVNLKPGQIPISIAINEMSKRKSPALVAFHSGNRLIGEEAAGLTARYPNKVFSSFRDLMAKPFDLAKKALDSQYLPFEVVTDPVRGVARVKVSDDESYSPEELVAMALSYGSSLAEFHSKVAVRDAVISVPPYFGQAERRSLIQAAELAGINVLSLINEHSGAALQYGIDKDFSNESRNVVFYDMGSGSTYAALVYFSAYKAKEFGKTVNVNQFQVKEVRWDPELGGQTMELRLVEYFADEFNKQNGVDVRKFPKSMAKLKKQVKRTKEILSANTMAPISVESIYDDIDLRSTITREKFEELCEDLWERSLIPLKEVLKHSGLKVDDLHAVELIGGATRVPKLQAKLQEFLGRKDLDKHLD…
DCAR_013341	DCHSP70-23	MSNSDEVAVGIDLGTTYSCVGVWQHDRVEIITNDLGNRTTPSCVAFTETERFIGEAATNQAALNPLNTVFDAKRLIGRKFSDSTVQSDMKFWPFKVIGDCDKKPKIVVNYKGVERQFSPEELSSMVLLRMKEIAEDYLGKNVTNVVVTVPAHFSDSQRQATKDAARIAGLNVLRILVEPTAAAVAYGLDKQLTSSSAGEKVVLIFDLGGGTFDVSLLKIKKDNVKVLATAGDTHLGGEDFDNRLLNHVVEDFKTKYKKDISRDAKSLRRLRNACEKAKRFLSHTGTTTINVDSLHEGIDYSAKITRAKFENLNLDLFRSCVDTVKKCLEDAGMDKKKCYTSRDNQTTVGFNVFEGERARAADNKLLGKFELSDLPLAPRAKVEMEVTFTIDADGVLNVS…
DCAR_013664	DCHSP70-24	MIVVNYKGVEKLFSPEELSSMVLIKMKEIAENFLGKKIKDAVVTVPAHFNDSQRQATKDAGTIAGLNVLRILVEPTAAAVAYGLDQKLTNTLTGEKIVLIFDLGGGTFDVSLLKIKKDIFEVLATAGDTHLGGEDFDNRMVNHFVEEIKMKHNKDISVNAKALRRLRNHCERAKRILSCNAMTTIDIDSLYEGIDYTGKISRAKFEDLNMDMFRSCLDIVEKCLEDGGMEKSRVHDVVLVGGSTRIPKVQQLLQEFFDGNELCKSINPDEAVACGAAIQAAVLSGATENIIRDIVLLDVSPLSLGVDMEGEVMSIIIPRNTTIPTSKQSHYNNSCDYQKSILFKVYEGERPCSKDNNLLGELRLNGIPSGLRDEVKASVTFDIDLNGVLHVTAECKING…
DCAR_013665	DCHSP70-25	MAGYGLAVGIDLGTTYSCVGVWQQYRVEIIGNDQGNRTTPSCVAFTDTERFIGDAARNQAALNPQNTIFDAKRLIGRKFTDSTVQSDMKLWPFKVNGDMANKPMIVVNYKGVAKLFSPEELSSMVLIKMKEIAENYVGKKIKDAVVTVPAHFNDSQRQATKDAGTIAGLNVLRILVEPTAAAVAYGLDQKLTNSLAGEKIVLIFDLGGGTFDVSLLKIEKDKFEVIATAGDTHLGGEDFDNRMVNHFVEEIKLKHKKDVSLNAKSLRRLRNHCERAKRILSYNAMTTIDIDSLYDGFDYSGKISRAKFEDLNLDMFRSCLDIVEKCLKDGGMDKSKVHDVVLVGGSTRIPKVQQLLQEFFDGKELCKSINPDEAVAYGAAIEAAVLSGATDNIIRDIVL…
DCAR_014843	DCHSP70-26	MAGKGEGPAIGIDLGTTYSCVGVWQHDRVEIIANDQGNRTTPSYVAFTDSERLIGDAAKNQVAMNPINTVFVKNAVVTVPAYFNDSQRQATKDAGVIAGINVLRIINEPTAAAIAYGLDKKATSVGEKNVLIFDLGGGTFDVSLLTIEEGIFEVKATAGDTHLGGEDFDNRMVNHFVQEFKRKNKKDITGNPRALRRLRTSCERAKRTLSSTAQTTIEIDSLFEGIDFYSTITRARFEELNMDLFRKCMEPVEKCLRDAKMDKSTIHDVVLVGGSTRIPKVQQLLQDFFNGKELCKSINPDEAVAYGAAVQAAILSGEGNEKVQDLLLLDVTPLSLGLETAGGVMTVLIQRNTTIPTKKEQVFSTYSDNQPGVLIQVYEGERTRTRDNNLLGKFELSGI…
DCAR_015615	DCHSP70-27	MAGKGEGPAIGIDLGTTYSCVGVWQHDRVEIIANDQGNRTTPSYVAFTDTERLIGDAAKNQVAMNPTNTVFDAKRLIGRRISDASVQSDMKLWPFKVIAGPAEKPMIVVNYKGEEKQFAAEEISSMVLTKMREIAEAFLGSTVKNAVVTVPAYFNDSQRQATKDAGVISGLNVMRIINEPTAAAIAYGLDKKASSVGEKNVLIFDLGGGTFDVSLLTIEEGIFEVKSTAGDTHLGGEDFDNRMVNHFVQEFKRKNKKDISGSARALRRLRTACERAKRTLSSTAQTTIEIDSLFEGIDFYTTITRARFEELNMDLFRKCMEPVEKCLRDAKMDKSTVHDVNSLENYAYNMRNTIKDESISSKIPAADKKKIEDAVEEAIQWLDGNQLGEVDEFEDKLKE…
DCAR_017463	DCHSP70-28	MLESSTTTNESTPLAITSSINTGSNSPWASSNCSGNVGVSLHPGLGSTVAKIGKEIGDTNLYIGYLPPTMDDNELIRLFQPYGDIVMAKVIKDRVSGLSKGYGFVKYSDVAQANQATASMSGQRKDGRVIAVRVAGKPPPPVLPPGLPAPPVSSYPGHGYNGYPPPQMQPGAPPETGPPETYMVDIDDLPLNISRELFQRRKILKVVRKNLVKKCIELFNEIAEKASQGLTIKNVAIVPDYFNDLQKQATKDAWIISSLHVLRFINEYTTAAIADGLDKKASGIGEKNALIFDLGRGTCDVSLFIIEGGIFEVKTTAGDTHLGGSMKIPKVQQLLQDFFVGKEPCQSINPGEAVIYGTAAQAAILSGEDSEKVQDLLLLDVTPLSLGMAIIQVFEGGRT…
DCAR_017659	DCHSP70-29	MAQPQEPAIGIDLGTTFSCVGVYQHGRVEIIANDVGNRTTPSYVAFTDEELLFGEAARKQAPMNPVNTIFDAKRLIGRRFTDSSVQKDMKHWPFEVVGDSANKPKIVVNEKGKEKQISPEELSSMVLTKMKEIAETYLGKTVKNAVVTVPAHFNDSQRRATKDAATIAGLNVLRILVEPTAAAVAYGLDKKLTSGSAGERIVLVFDLGGGTFDVSLLKIKKKNFEVLATDGNSHLGGEDFDNRLVDYFLKDFKRKHEKDISNNAKSLRRLRNACEEAKRFLSTVQVTAIEIDSLYEGIDYRERITRAKFEELNKDLFNSCLKTVKNCLKAAGMGKDRVHDIVLVGGSTRIPKVQQLSKNFFNGKELCQGINPDEAVAYGAAVQAAVLNGEKKFNIRSME…
DCAR_017744	DCHSP70-30	MAGKGEGPAIGIDLGTTYSCVGVWQHDRVEIIANDQGNRTTPSYVAFTDTERLIGDAAKNQVAMNPINTVFVQFVCAVVCNALSNRETVKNAVVTVPAYFNDSQRQATKDAGVISGLNVMRIINEPTAAAIAYGLDKKSSSVGEKNVLIFDLGGGTFDVSLLTIEEGIFEVKSTAGDTHLGGEDFDNRMVNHFVQEFKRKNKKDIGGNARALRRLRTACERAKRTLSSTAQTTIEIDSLFEGIDFYTTITRARFEELNMDLFRKCMEPVEKCLRDAKMDKNSVHDVVLVGGSTRIPKVQQLLQDFFNGKELCKSINPDEAVAYGAAVQAAILSGEGNEKVQDLLLLDVTPLSLGLETAGGVMTVLIPRNTTIPTKKEQVFSTYSDNQPGVLIQVFEGER…
DCAR_019408	DCHSP70-31	MASKGGKAIGIDLGTTYSCVGVWQNDRVEIIANDQGNRTTPSYVAFTDTERLIGDAAKNQVAMNPSNTVFDAKRLIGRRFNDPSVQSDMKLWPFKVIPGPGEKPMIVVNYKGESKQFAAEEISSMVLIKMREIAEAFLGHSVNDAVVTVPAYFNDSQRQATKDAGVIAGLNVMRIINEPTAAAIAYGLDKKSSNRGEQNVLIFDLGGGTFDVSLLTIEEGIFEVKATAGDTHLGGEDFDNRLVNHFVTEFRRKNKKDISGNARALRRLRTACERAKRTLSSTAQTTIEIDSLYEGVDFYTTITRARFEELNMDLFKKCMDPVEKCLRDSKIDKAQVHEVVLVGGSTRIPKVQQLLQDFFNGKELCKSINPDEAVAYGAAVQAAILSGEANEKVQDLLLL…
DCAR_020337	DCHSP70-32	MYRRSGASLIVFASVFLGALFALSVAKEEAAKLGTVIGIDLGTTYSCVGVYKNGKVEIIANDQGNRITPSWVAFTEGERLIGEAAKNQAAINAERTIFDVKRLIGRKYDDKEVQRDKKLVPYNIVNKDGKPYIQVKLKGGETKVFSPEEISAMILTKMKETAEAFLGKKIKDAVVTVPAYFNDAQRQATKDAGVIAGLNVARIINEPTAAAIAYGLDKKGGEKNILVFDLGGGTFDVSILTIDNGVFEVLATNGDTHLGGEDFDQRIMEYFIKLIKKKHKKDISKDNKALGKLRREAERAKRALSSQHQVRVEIESLFDGTDFSEPLTRARFEELNNDLFRKTMGPVKKAMEDAGLEKHILLLDVAPLTLGIETVGGVMTKLIPRNTVIPTKKSQTFTT…
DCAR_023956	DCHSP70-33	MGGHGVAVGIDLGTTYSCVGVWQDDRVEIIANDQGNRTTPSCVAFTETERFIGDAARNQAALNPHNTIFGYLGKEVKDAVVTVPAHFNDSQRQATKDAATIAGLNVLRILVEPTAAAVAYGIDKKLTILATAGDTHLGGEDFDNRLLKHFVEEFKRKHRKDISVNAKSLRKLRNACEKAKRVLSYNGMTTIDVDSLYEGIDYCTKITRARFEDLNMDLFMKCVEIVKQCLKDADMDKMLHDVTPLSLGVEVLGKVMNIIIPRNTTIPTRKQMNYITCVDDQNAMQFLIYEGERSCSTLNNLLGQTTLYGLPPAPRGKVNVMVTFDIDANGVLHVTAECSIAGVKTNITITNDKGRLTKNAIEDMIWEAEMYKAEDEEFKRRIEAMNAFEKYAYDMRNAV…
DCAR_024595	DCHSP70-34	MEKNGGIAIGIDLGTKYSCVGVWQHDQVEIIPNEHGNRTTPSCVAFTHSDHLIGDAAVDQAALNPLNTIFVKNAVVTVTTFSNSFQRQATKDAADIAGLNVLRFINEPTAAAIAYGLDKKATIVGEKNVLIYDLGGGTLDVSLLTIEENIFEVKATAGDTHLGGEDFNNRLVNHFVQEFKRKCKKDLTRNARSLRRLRTYCESAKRTLSYTVKTAIEIDYLYEGIDFCTSITRTRFEELNMDLFRKCMEPVEKCLRIAKMDKGTIHDVVLVGGSTRIPKIQQLLQEFFNGKELCKSINPDESVAYGAAVQAAILSGEANEKVQDLLLLDVTPLSLGMETAGGVMTVIVPRNTRIPTKKELFLPKREDNEPAGLIQVFEGERTRTRDNIMLGKFELSTIS…
DCAR_025327	DCHSP70-35	MASTAAQIHPLGPNYSPNPTRPASKSAFLGTSVSFTNPKSSLPRLRKCSNRRNHSFRVAAEKVVGIDLGTTNSAVGAMEGGKPVIVTNAEGQRTTPSVVAYTKNGDRLVGQIAKRQAVVNPENTFFSVKRFIGRKMIEVDEEAKQVSYNVVRDDNGNVKLDCPAIGKQFAAEEISAQVLRKLVDDASKFLNEKVSKAVVTVPAYFNDSQRTATKDAGRIAGLEVLRIINEPTAASLAYGFERKNNETILVFDLGGGTFDVSVLEVGDGVFEVLSTSGDTHLGGDDFDKRIVDWLALSFKNDEGIDLLKDKQALQRLTETAEKAKMELSTLTQANISLPFITATADGPKHIETTLTRAKFEELCSDLLDRLKTPVQNSLRDAKLSISDIDEVNLVGGSTR…
DCAR_025859	DCHSP70-36	MATSMLLRSLRRRELHTSSLAAYRSFTGIAKSPIATRPFTDKLTNFARYFSSKPVGNEVIGVDLGTTNSCVSIMEGKTPKVIENSEGARTTPSIVAFNNREELLVGTTAKRQAVTNPTNTIFGTKRLIGRRFDDPQTQKEMKMVPYKIVKAPNGDAWVEMNGKQYSPSQIGAFVLTKMKETAEAYLNKGVSKAVVTVPAYFNDAQRQATKDAGKIAGLEVLRIINEPTAAALSYGLDNKEGTVAVFDLGGGTFDVSILEISGGVFEVKATNGDTFLGGEDFDNTLLDFLVNEFKRTDKVDLSKDKLALQRLREAAEKAKIELSSTSQTEINLPFITADSSGAKHLNIQLTRSKFETLVGHLISRTQLPCTNCLKDAGVSAKEIDEVLLVGGMTRVPKVQ…
DCAR_026315	DCHSP70-37	MSVVGFDFGNESGVVAVARQRGIDVVLNDESKRETPAIVCFGEKQRFLGTAGAASSMMNPKNTISQIKRLIGRQFSDPELQRDIKSLPFSVTEGPDGYPLINAQYLGEMRSFTPTQVLGMVFSDLKSIAEKNLNAAVVDCCIGIPIYFTDLQRRAVLDAATIAGLHPLRLIHETTATALAYGIYKTDLPENDQLNVAFVDIGHASMQVCIAGLKKGQLKILAHAFDRSLGGRDFDEVLFQNFAEKFKTEYKIDVYQNARASLRLRAACEKLKKVLSANPEAPLNIECLMDEKDVRGFIKRDEFEQISIPILERVKKPLEKALSEAGLTVENIYAVEVVGSGSRVPAIMKILTEFFGKEPRRTMNASECVAKGCALECAILSPTFKVREFQVNESFPFTI…
DCAR_026316	DCHSP70-38	MSVVGFDFGNESGVVAVARQRGIDVVLNDESKRETPAIVCFGEKQRFLGTAGAASNLKSIAEKNLNAAVVDCCIGIPIYFTDLQRRAVLDAATIAGLHPLRLIHETTATALAYGIYKTDLPENDQLNVAFVDIGHASMQVCIAGLKKGQLKILAHAFDRSLGGRDFDEVLFQNFAEKFKREYKIDVYQNARASLRLRAACEKLKKVLSANPEAPMNIECLMDEKDVRGFIKRDEFEQISIPILERVKKPLEKALSEAGLTVENIYAVEVVGSGSRVPAIMKILTEFFGKEPRRTMNASECVAKGCALECAILSPTFKVREFQVNESFPFTIALSWKGTAPDAQNGADNQQSTIVFPKGNSIPSVKALTFFRSGTFTVDVHYADVNEVQAPAMISTYTIG…
DCAR_027010	DCHSP70-39	MAKNGVAVGIDLGTTYSCVGVWQHDRVEIIANDQGNRTTPSCVAFTDTERFIGDAAKNQSALNPTSTIFDAKRLIGRRFSDSTVQSDMKLWPFKVVGDFGDKPKIVVNYRGVEKEFSPEELSSMVLNKMKDVAEEYLGKEVKDVVITVPAHFNDSQRQATKDAAKIAGLDVLRVLVEPTAAAVAYGLEHKLTSNPMAQKNVLIFDLGGGTFDVSLLKIRKDNIEVQATAGNTHLGGEDFDNRLLNHFVEEFKRKHKKDICRNAKSLRRLKIACEKAKRVLSYNNKTTIDVDALYEGIDYSAKITRARFENLNMDLFLSCIETVKKCLEDARMDKIEGGAMSVIIPRNTTIPNSVEKQFSTAEDDQTSATIAVFEGERTRITDNSLLGHFELSDLPPGPR…
DCAR_027012	DCHSP70-40	MTNKEVAVGIDLGTTYSCVGVWQHDRVEIIANDQGNRTTPSCVAFTDLERFIGEAAKNQAAFNPANTIFDAKRLIGRKFSDSTVKDNMKFWPFTVVGDSDDRPKIVVNYRGVEKRFSPEELSSMVLYKMKETAEKYLGKEVKNAVVTVPAHFSDSQRQATKDAARIAGLNVLRILVEPTAAAVAYGLDQKLTSSSSGENIVLVFDLGGGTFDVSLLNIAKNSCKVVATAGDTHLGGEDFDNRLLKYLVEEFTRKHGKDISKNAKSLRRLRNACEKAKRVLSHSAMTTVDIDSLYEGIDYHAKISQARFEALNLNLFRSCLDTVEKCLRDAEMDKNNVQEVVLVGGSTRIPKVQQLLQQFFNGKELCKNINPEEAVAYGAAVQAAILSGKGNDDLMDVII…
DCAR_027107	DCHSP70-41	MVNNGVAVGIDLGTTYSCVGVWQHDRVEIIANDQGNRTTPSCVAFTDSERFIGEAAKNQAAFNPANTIFDAKRLIGRKFSDSTVKDDMKFWPFTVVGDSDDRPKIVVNYRGVEKRFLPEELSAMVLCKMKEIAEEYLGKEVKNAVVTVPAHFSDSQRQATKDAARIAGLNVLRILVEPTAAAIAYGLDQKLTSSSSGEKIVLVFDLGGGTFDVSLLNITKNSCKVLATAGDTHLGGEDFDNRLLKYLVEEFSRKHGKDISKNAKSLRRLRNACEKAKRVLSHSAVTTVDIESLYEGIDYHAKISQARFEALNLDLFRSCLDTVEKCLKDAEIDKNNVQEVVLVGGSTRIPKVQQLLQQFFNGKELCKNINPEEAVAYGAAVQAAILSGEGSQNIKNLMV…
DCAR_027108	DCHSP70-42	MANNKVAVGIDLGTTYSCVGVWQHDRVEIITNDQGNRTTPSCVAFAATERFIGDAARNQAALNPVNTIFGCFDLLMFSNSQRQATKDAARIAGLNVLRILVEPTAAAVAYGLDQKLTSSSVGQRTVLIFDLGGGSFDVSLLQIKKGNFKVLATAGDTHLGGEDFDNRLLNHFVEEFKSKHRKDISRNAKSLRRLKNACEKAKRILSHNAMTTIDIDSLYEGIDYHAKVTRAKFENLNLDLFRSCVDTVKKCLQDVEMDKNNVDDVVLVGGSTRIPKVQQLLQQFFNGKELCKNINPEEAVAYGAAVQAAVLSGEANHNIKNLMLLDVTPLSLGTEVSGNLMDVIIPRNTTVPVSMQNFFSTVRDDQKVVGVGVYEGERTRVEDNNLLGEFELRDLPPAP…
DCAR_027109	DCHSP70-43	MANNDDIAVGIDLGTTYSCVGVWQHNRVEIIANDLGNRTTPSCIAFTKTQRFIGEAAAHQAALNPVNTIFENVVVTIPAHFSDSQRQATKDAATIAGLNVLRILVEPTAAAVAYGLDKELTSRSAREKIVLIFDLGGGTFDVSLLNIKNGRFEVLATAGDTHLGGEDFDNRLVNHLVDEFKMKHGKDISQNAKSLRRLRNACEKAKRFLSQNVVATINVDYLYEGEDFSSDITRARFEDLNLDLFKSCLETVAKCLKDAKMDKSRVDDVVLVGGSSRIPKVQQLLQEFFDGKPLCRSINPDEAVAYGAAVQAAVLNGAGNHHIRDLVLLDVTPLSLGVQLLGKKMSIVIPRNTRIPASKEMTYYTSEDDQISVWFPVYEGERTRSTDNNLLGEITLCGL…
DCAR_027326	DCHSP70-44	MTCLMLLLRVFLMKFSKDINSDEAVALDAAAIADTMISDEEYTRRYSFTSHRLFSSTCSSNGRIMSNIECRREGPAVGIDLGTMYSCVGVWQGSHVEIIANDHGSRTTPSCVAFSDTEILIGDAARNQGGMNPDNTVFSVKRLIGRKFSDLSVQNDMKFWPFKVISNHGGKPMVLVTYKGQEKRFYAEELSSMILIKMKEIVEKCLGSTVRNAVITVPAYFNDSQRNAIIDAGVISGINVIRVISEPSAAAITYGLEKRKADSSTGGEKNVLVFDLGGSNCNVSLVVIEEGIFEVRATTGASHLGGEDFVHRMVNHFIREIMRKNKKDITGNAKSIRRLKNACERAKRTLSSAAMTSIELEFLYDGVSFSENISRDKFEELNMDLFKSCLELVEKCLRG…
DCAR_027642	DCHSP70-45	MARGEEPVIGIDLGTMYSCVGVFQNGHVKIIASEHGGRKTPSCVAFTDTERLIGEAVIDQAGMNAANTVFIRNAVITVPAYYNDSQRQAIRDAGTIAGLKVMRTIAEPTAAAVAYGFDKKLAGIVSSDGEKNVLIFDLGASNCNVSLLTMEDGIFEVKATHGASQFGGEDFVNRMVNHFVEEFRRKNNKDISGNAKCMRRLKKECEKAKRLLSSVPVTNIYLDYFYYDDSFSANITRDDFNELNKDLFESCVELVKKCLRDARIDKRHIHEVVPVAVFIQVFEGEHKLTKHNKLLGKFVFSGIPPAPSGVSKYIVYFDIDADGLFNVSAENENSEPLEEIKVPTYEDRFSKEELKKLVQEAKKYKADDEENKKKMEARIAVESYFYNLKNIISDERLSS…
DCAR_027648	DCHSP70-46	MASTLLLRSIRRRELSSAFQSLAGNAKTSWSASHMSNKWASLARPFSTKPAGNDVIGIDLGTTNSCVAVMEGKAAKVIENAEGSRTTPSVXRPTNLLWVLAHGEQVFPRVKEKCSLKVWFASEDINSLEELTGRFKRLKENVGFIANRVTAVQAGLDSWQAEQINRKLYYLSFLSIIFLPLSVITGVFGMNVGGVPWTGQKDPKLKNGFLNVMLLCVATLVLVLLCFLFSALYTRMDAWRRRKDLTRSLSINRRFSKKSERAGYLRI
DCAR_029280	DCHSP70-47	MASTLLLRSIRRRELSSAFQSLAGNAKTSWSASHMSNKWASLARPFSTKPAGNDVIGIDLGTTNSCVAVMEGKAAKVIENAEGSRTTPSVVAFNNKGELLVGTPAKRQAVTNPTNTVFGTKRLIGRRFDDQQTQKEMKMVPYKIVKAPNGDAWVEANGQQYSPSQIGAFVLTKMKETAEAYLGKTVNSAVVTVPAYFNDAQRQATKDAGRIAGLDVQRIINEPTAAALSYGMNNKEGLIAVFDLGGGTFDVSILEISNGVFEVKSTNGDTFLGGEDFDNTLLDFLVSEFKRTDSIDLSKDKLALQRLREAAEKAKIELSSTSQTEINLPFITADQSGAKHLNITLTRSKFEALVNSLIERTRAPCKNCLKDAGISTKEVDEVLLVGGMTRVPKVQEIVS…
DCAR_030231	DCHSP70-48	MDQSSVDDVVLVGGSTRIPKVQQLLQQFFDGKELCKNINPDEAVAYGAAVQAATLSGEGHEKIMNLVLLDVTPLSLGIAVKGILMSVIIRRNTTIPTSMQEEFCTAFDDQKSVKISVYEGERTRTEDNNLLGEFELYGLPPGPRGKVKILVTFTIDANGVLSVSAENEDTGLRKSIKIKKSGTLTAAEIERMVRDAERFKVEDEEFRRKIRAMQAFEDYVYNTRDNTDGNYSLKASVKKMISYSIKEAIEWLDANRDAEEYEYQYKKQQFEAMCNHLIPGMGGIRIEEVE
DCAR_030232	DCHSP70-49	MAKNEVAVGIDLGTTYSCVGIWQNDRVEIIANDQGNRTTPSVVAFTDIERFIGDAARNQSALNPVNTVFEYLGKKVKNAVVTVPAHFNDSQRQATKDAATIAGLNVLRLLVEPTAAAVAYGLDKNLTSGMEGEKTVLIFDLGGGTFDVSLLKIKKDNIEVIATAGHTHLGGEDFDNRLLDHFVKEFKRKYGKDISQNAKSFRRLRNECEKAKRILSHNATTSIDIDSLYEGIDYSTKITRARFEELNLDLFKSCLDTQFFDGKELCKNINPDEAVAYGAAVQAATLSGEGHEKIKNLVLLDVTPLSLGIAAQGILMAVIIPRNKTIPTSMEKLCCTSRDDQKSVKIRVYEGERTRTEDNNLLGEFELYGLPPGPRGKVKILVTFTIDANGVLSVSAENE…
DCAR_030233	DCHSP70-50	MPVKMVKNEVAVGIDLGTTYSCVGVWQNDRVEIIANDQGNRTTPSYVAFTDTERFIGNAARNQSALNPVNTVFDAKRLIGRRFSDSTVQNDMMLWPFKVVGDNGNKPKIVVNYKGVERRFSPEELSSMVLLKMKEIAEEYLGKKVKDAVVTVPAHFNDSQRQATKDAATIAGLNVLRLLVEPTAAAVAYGLDKNLTSGMKGEKTVLIFDLGGGTFDVSLLKIKRDNIEVLATAGDTHLGGEDFDNRLLDHFVKEFTRKYGKDISRNAKSLRRLRNECEKVKRILSHNATTTIDIDSLYEGIDYSTKITRARFEELNLDLFKSCLDTVGKCLEDAEMDQSRVHDVVLVVEGQLMAVIIPRNSTIPTSMQKLFCTSRDDQKSVKISVYEGERTRTEDNNLL…
DCAR_030234	DCHSP70-51	MAKNEVAVGIDLGTTYSCVGVWQNDRVEIIANDQGNRTTPSYVAFTDTERFTGDAARNQSALNPVNTVFEYLGKKVKNAVVTGPVHLNDSQRQATKDAATIAGLNVLRLLVEPTAAAVAYGLDKNLTSGMEGEKTVLIFDLGGGTFDVSLLKIKRDNIEVLATAGDTHLGGEDFDNRLLNHFVKEFRRKYGKDISRNAKSLRRLRNACEKAKRILSHNATTTIDIDSLYEGIDYSTKITRARFEDLNLDLFRSCLDTVEKCLEDAEMDQSSVHDVVLVGGSTRIPKVQQLLQQFFEGKELCKYINPDEAVAYGAAVQAATLSGEGHQKIKNLVLLDVTPLSLGVAIEGGLMSVIIPRNTTIPNTMQKVYYTCSDDQKIVKVSVYEGERARTEDNNLLGE…
DCAR_030628	DCHSP70-52	MAEQAYTVASDSETTAEEKSSSPFPEIAIGVDIGTSQCSVAFWNGSQVELLKNTRNQKMMRSYVTFKDETPTGGVNNQLSHEYEVLSGAAIFNMKRLIGRVDTDPVVHASKNLPFLVQTLDIGVRPFIAALVNHMWRSTTPEEVLAIFLVELRAMAEVQLKRPVRNIVLTIPVSFSRFQITRIERACAMAGLHVLRLMPEPTAVALLYAQEQQVNVHENMGSGSEKIALIFNMGAGYTDVAVTATAGGVSQIKALAGATIGGEDLLQNLMHHLLPDFDSLISSRGINEIKIMGLLRVATQDAIHKLSYEENVQIDVDLGNGTKICKVVDRTEFEEVNRAIFEHCEKLVIQCLNDAKVEVGNLNDVILVGGCSNIPKVTNLVKGVCKRQELYDGINTLEA…
