# Supplementary material for: In silico characterization, evolutionary analysis, and structural modeling of HSP70 gene family in carrot (Daucus Carota L.)
Source: BMC Plant Biol. 2026 Jan 15;26:272. doi: 10.1186/s12870-026-08102-y (PMC12892451; doi:10.1186/s12870-026-08102-y)
Supplement: Supplementary file 2 — Supplementary Material 2. [file 12870_2026_8102_MOESM2_ESM.xlsx]

## Sheet: Sheet1
Transcript ID	Gene Name	Chrom	Start	End	Strand	CDS (bp)	Intron	Exon	Protein Length A.A	Protein MW (kDa)	Pi	GRAVY	Sub Cellular Localization Cello Life	Phytozome Description	Protein Molecular Weight (Da)	1000
DCAR_000657	DCHSP70-1	Chr1	1236185	1238432	reverse	1632	4	4	544	61.3572	7.48	-0.379	Cytoplasmic & Nuclear	HEAT SHOCK PROTEIN 70KDA // SUBFAMILY NOT NAMED	61357.2	1000
DCAR_000658	DCHSP70-2	Chr1	1238661	1240269	reverse	1608	0	1	536	60.172	8.76	-0.344	Cytoplasmic	HEAT SHOCK PROTEIN 70KDA // HEAT SHOCK 70 KDA PROTEIN 18	60172	1000
DCAR_001236	DCHSP70-3	Chr1	3453631	3455613	forward	1680	1	2	560	62.0573	5.34	-0.289	Cytoplasmic	HEAT SHOCK PROTEIN 70KDA // SUBFAMILY NOT NAMED	62057.3	1000
DCAR_001237	DCHSP70-4	Chr1	3456979	3458770	forward	1485	1	2	495	55.1973	8.68	-0.322	Cytoplasmic	HEAT SHOCK PROTEIN 70KDA // SUBFAMILY NOT NAMED	55197.3	1000
DCAR_001745	DCHSP70-5	Chr1	20113749	20118771	forward	2103	7	8	701	75.0406	5.23	-0.323	Chloroplast	HEAT SHOCK PROTEIN 70KDA // SUBFAMILY NOT NAMED	75040.6	1000
DCAR_004213	DCHSP70-6	Chr1	45709750	45719602	forward	2349	0	1	783	87.5571	5.33	-0.386	Nuclear	HEAT SHOCK 70 KDA PROTEIN 16	87557.1	1000
DCAR_004806	DCHSP70-7	Chr2	519000	522291	reverse	1251	2	2	417	47.1138	5.21	-0.328	Cytoplasmic	Molecular chaperones HSP70/HSC70, HSP70 superfamily	47113.8	1000
DCAR_005318	DCHSP70-8	Chr2	11560391	11562820	Reverse	1175	3	3	585	63.6869	5.01	-0.386	Cytoplasmic	heat shock 70kDa protein 1/8 (HSPA1_8)	63686.9	1000
DCAR_005977	DCHSP70-9	Chr2	20538162	20540514	forward	1449	2	2	483	53.1149	5.05	-0.497	Cytoplasmic	heat shock 70kDa protein 1/8 (HSPA1_8)	53114.9	1000
DCAR_006221	DCHSP70-10	Chr2	23289829	23293055	reverse	1668	3	3	556	61.3373	5.56	-0.176	Cytoplasmic	MEDIATOR OF RNA POLYMERASE II TRANSCRIPTION SUBUNIT 37C-RELATED	61337.3	1000
DCAR_006504	DCHSP70-11	Chr2	26157642	26161665	reverse	1887	8	8	629	68.8648	4.96	-0.424	ER	heat shock 70kDa protein 5 (HSPA5, BIP)	68864.8	1000
DCAR_006667	DCHSP70-12	Chr2	27589415	27593107	forward	2109	8	8	703	75.0938	5.12	-0.294	Chloroplast	HEAT SHOCK PROTEIN 70KDA // SUBFAMILY NOT NAMED	75093.8	1000
DCAR_007560	DCHSP70-13	Chr2	35322785	35327839	reverse	2529	10	9	843	92.9855	5.24	-0.407	Cytoplasmic	heat shock 70kDa protein 4 (HSPA4)	92985.5	1000
DCAR_008146	DCHSP70-14	Chr2	39902466	39905766	forward	1593	3	3	531	58.823	7.87	-0.084	Plasma Membrane & Cytoplasmic	HEAT SHOCK PROTEIN 70KDA // SUBFAMILY NOT NAMED	58823	1000
DCAR_008149	DCHSP70-15	Chr2	39923304	39932086	forward	2775	10	11	925	103.627	5.4	-0.352	Nuclear & Cytoplasmic	HEAT SHOCK 70 KDA PROTEIN 16	103627	1000
DCAR_008953	DCHSP70-16	Chr3	2971364	2973932	forward	1962	7	7	654	72.1586	5.03	-0.502	ER	heat shock 70kDa protein 5 (HSPA5, BIP)	72158.6	1000
DCAR_008955	DCHSP70-17	Chr3	2976817	2980076	forward	1542	5	4	514	58.0001	5.4	-0.509	Cytoplasmic	MreB/Mbl protein (MreB_Mbl)	58000.1	1000
DCAR_009013	DCHSP70-18	Chr3	3497203	3500053	forward	1959	7	8	653	72.3157	5.01	-0.48	ER	heat shock 70kDa protein 5 (HSPA5, BIP)	72315.7	1000
DCAR_009242	DCHSP70-19	Chr3	5752950	5754174	reverse	1224	2	1	408	45.2512	5.07	-0.603	Nuclear	heat shock 70kDa protein 1/8 (HSPA1_8)	45251.2	1000
DCAR_009834	DCHSP70-20	Chr3	11382491	11388389	forward	2733	14	14	911	101.966	5.51	-0.438	ER, Cytoplasmic & Nuclear	hypoxia up-regulated 1 (HYOU1)	101966	1000
DCAR_009836	DCHSP70-21	Chr3	11402188	11407958	forward	2499	15	15	833	93.6916	5.45	-0.559	Cytoplasmic	HYPOXIA UP-REGULATED PROTEIN 1	93691.6	1000
DCAR_013333	DCHSP70-22	Chr4	30963764	30970494	reverse	2676	14	14	892	99.6027	5.38	-0.464	Nuclear & ER	hypoxia up-regulated 1 (HYOU1)	99602.7	1000
DCAR_013341	DCHSP70-23	Chr4	30914748	30917358	reverse	1566	3	3	522	58.1048	5.7	-0.425	Nuclear & Cytoplasmic	HEAT SHOCK PROTEIN 70KDA	58104.8	1000
DCAR_013664	DCHSP70-24	Chr4	28437891	28439451	forward	1560	1	1	520	57.3906	5.6	-0.242	Cytoplasmic	MEDIATOR OF RNA POLYMERASE II TRANSCRIPTION SUBUNIT 37C-RELATED	57390.6	1000
DCAR_013665	DCHSP70-25	Chr4	28418591	28421139	forward	1869	2	2	623	68.9539	6.6	-0.248	Cytoplasmic	MEDIATOR OF RNA POLYMERASE II TRANSCRIPTION SUBUNIT 37C-RELATE	68953.9	1000
DCAR_014843	DCHSP70-26	Chr4	17917499	17920281	Reverse	1797	2	2	599	63.1803	4.96	-0.427	Cytoplasmic	heat shock 70kDa protein 1/8 (HSPA1_8)	63180.3	1000
DCAR_015615	DCHSP70-27	Chr4	9850086	9852900	reverse	1341	2	3	447	48.7751	5.01	-0.383	Cytoplasmic	heat shock 70kDa protein 1/8 (HSPA1_8)	48775.1	1000
DCAR_017463	DCHSP70-28	Chr5	19465747	19467181	reverse	1434	1	1	478	51.8785	9.27	-0.265	Chloroplast, Nuclear & Mitochondrial	Hsp70 protein (HSP70) // RNA recognition motif. (a.k.a. RRM, RBD, or RNP domain) (RRM_1) // Hsp90 protein	51878.5	1000
DCAR_017659	DCHSP70-29	Chr5	22124980	22127243	forward	1881	2	2	627	69.2652	8.68	-0.379	Cytoplasmic	HEAT SHOCK PROTEIN 70KDA // HEAT SHOCK 70 KDA PROTEIN COGNATE 1-RELATED	69265.2	1000
DCAR_017744	DCHSP70-30	Chr5	23038815	3041789	Forward	1779	2	3	599	65.1597	5.02	-0.379	Cytoplasmic	heat shock 70kDa protein 1/8 (HSPA1_8)	65159.7	1000
DCAR_019408	DCHSP70-31	Chr5	38816590	38818552	Forward	1962	0	1	654	71.2267	5.18	-0.378	Cytoplasmic	HEAT SHOCK PROTEIN 70KDA // SUBFAMILY NOT NAMED	71226.7	1000
DCAR_020337	DCHSP70-32	Chr6	32245769	32249372	reverse	1815	7	8	605	66.919	5.33		ER	HEAT SHOCK PROTEIN 70KDA // SUBFAMILY NOT NAMED	66919	1000
DCAR_023956	DCHSP70-33	Chr7	7379434	7382463	forward	1347	3	4	449	50.2564	6.2	-0.349	Cytoplasmic	HEAT SHOCK PROTEIN 70KDA // HEAT SHOCK 70 KDA PROTEIN 18	50256.4	1000
DCAR_024595	DCHSP70-34	Chr7	16607272	16609918	forward	1716	3	2	572	63.4014	6.34	-0.358	Cytoplasmic	MEDIATOR OF RNA POLYMERASE II TRANSCRIPTION SUBUNIT 37E-RELATED	63401.4	1000
DCAR_025327	DCHSP70-35	Chr7	26075640	26080181	forward	2094	7	8	698	74.6502	5.16	-0.317	Chloroplast	HEAT SHOCK PROTEIN 70KDA // SUBFAMILY NOT NAMED	74650.2	1000
DCAR_025859	DCHSP70-36	Chr7	31294294	31297552	reverse	2043	5	6	681	73.168	5.89	-0.311	Mitochondrial	heat shock 70kDa protein 1/8 (HSPA1_8) // molecular chaperone DnaK (dnaK)	73168	1000
DCAR_026315	DCHSP70-37	Chr7	35266728	35270665	reverse	2445	11	10	815	89.9873	5.15	-0.404	Cytoplasmic	heat shock 70kDa protein 4 (HSPA4)	89987.3	1000
DCAR_026316	DCHSP70-38	Chr7	35274921	35278818	reverse	2316	11	10	772	85.2619	5.2	-0.384	Cytoplasmic	HEAT SHOCK PROTEIN 70KDA // SUBFAMILY NOT NAMED	85261.9	1000
DCAR_027010	DCHSP70-39	Chr8	26815124	26817419	reverse	1635	3	3	545	61.1698	6.34	-0.384	Cytoplasmic	heat shock 70kDa protein 1/8 (HSPA1_8)	61169.8	1000
DCAR_027012	DCHSP70-40	Chr8	26805306	26807601	reverse	1635	4	3	545	61.1698	6.34	-0.384	Cytoplasmic	heat shock 70kDa protein 1/8 (HSPA1_8)	61169.8	1000
DCAR_027107	DCHSP70-41	Chr8	26045956	26048572	reverse	1803	3	3	601	66.9963	5.67	-0.311	Cytoplasmic	MEDIATOR OF RNA POLYMERASE II TRANSCRIPTION SUBUNIT 37C-RELATED	66996.3	1000
DCAR_027108	DCHSP70-42	Chr8	26039701	26041674	reverse	1869	3	2	623	69.0698	5.3	-0.241	Cytoplasmic	HEAT SHOCK PROTEIN 70KDA // SUBFAMILY NOT NAMED	69069.8	1000
DCAR_027109	DCHSP70-43	Chr8	26028916	26031011	reverse	1632	3	3	544	60.3767	5.78	-0.291	Cytoplasmic	HEAT SHOCK PROTEIN 70KDA // SUBFAMILY NOT NAMED	60376.7	1000
DCAR_027326	DCHSP70-44	Chr8	24104241	24107349	reverse	1638	2	2	546	60.5719	6.14	-0.272	Cytoplasmic	HEAT SHOCK PROTEIN 70KDA // SUBFAMILY NOT NAMED	60571.9	1000
DCAR_027642	DCHSP70-45	Chr8	20991833	20998090	forward	3270	7	7	1090	120.164	6.73	-0.21	Cytoplasmic	heat shock 70kDa protein 1/8 (HSPA1_8)	120164	1000
DCAR_027648	DCHSP70-46	Chr8	20928944	20931557	forward	1335	4	4	445	49.8859	6.02	-0.321	Cytoplasmic	Molecular chaperones GRP78/BiP/KAR2, HSP70 superfamily	49885.9	1000
DCAR_029280	DCHSP70-47	Chr9	4301191	4304183	forward	2034	5	6	678	72.4518	5.53	-0.338	Mitochondrial	heat shock 70kDa protein 1/8 (HSPA1_8) // molecular chaperone DnaK (dnaK)	72451.8	1000
DCAR_030231	DCHSP70-48	Chr9	22308286	22309159	reverse	873	0	1	291	32.584	5	-0.389	Cytoplasmic	HEAT SHOCK PROTEIN 70KDA // SUBFAMILY NOT NAMED	32584	1000
DCAR_030232	DCHSP70-49	Chr9	22318302	22320574	reverse	1566	3	3	522	57.9429	5.51	-0.34	Cytoplasmic	MEDIATOR OF RNA POLYMERASE II TRANSCRIPTION SUBUNIT 37E-RELATED	57942.9	1000
DCAR_030233	DCHSP70-50	Chr9	22324883	22327066	reverse	1560	2	3	520	58.3488	9.07	-0.38	Nuclear	HEAT SHOCK PROTEIN 70KDA	58348.8	1000
DCAR_030234	DCHSP70-51	Chr9	22330009	22332425	reverse	1671	1	2	557	61.8961	5.67	-0.389	Cytoplasmic	MEDIATOR OF RNA POLYMERASE II TRANSCRIPTION SUBUNIT 37C-RELATED	61896.1	1000
DCAR_030628	DCHSP70-52	Chr9	28416112	28417837	forward	1725	1	1	575	62.499	5.3	0.067	Plasma Membrane	HEAT SHOCK PROTEIN 70KDA // HEAT SHOCK 70 KDA PROTEIN 8	62499	1000

## Sheet: Sheet2
DCAR_000657	1500				Group	Sub Cellular Localization Cello Life
DCAR_000658	1500				group 1	Nuclear
DCAR_001236	1500				group 1	Cytoplasmic
DCAR_001237	1500				group 1	Cytoplasmic
DCAR_001745	1500				group 1	Cytoplasmic
DCAR_004213	1500				group 1	Nuclear & Cytoplasmic
DCAR_004806	1500				group 1	Plasma Membrane & Cytoplasmic
DCAR_005318	1500				group 1	Cytoplasmic
DCAR_005977	1500				group 1	Plasma Membrane
DCAR_006221	1500				group 1	Cytoplasmic
DCAR_006504	1500				group 1	Chloroplast, Nuclear & Mitochondrial
DCAR_006667	1500				group 1	Nuclear & ER
DCAR_007560	1500				group 2	Chloroplast
DCAR_008146	1500				group 2	Mitochondrial
DCAR_008149	1500				group 2	Chloroplast
DCAR_008953	1500				group 2	Chloroplast
DCAR_008955	1500				group 2	ER, Cytoplasmic & Nuclear
DCAR_009013	1500				group 2	Mitochondrial
DCAR_009242	1500				group 3	Cytoplasmic
DCAR_009834	1500				group 3	ER
DCAR_009836	1500				group 3	Cytoplasmic
DCAR_013333	1500				group 3	ER
DCAR_013341	1500				group 3	ER
DCAR_013664	1500				group 3	Cytoplasmic
DCAR_013665	1500				group 3
DCAR_014843	1500				group 4	Cytoplasmic
DCAR_015615	1500				group 4	Cytoplasmic
DCAR_017463	1500				group 4	Cytoplasmic
DCAR_017659	1500				group 4	Cytoplasmic
DCAR_017744	1500				group 4	Nuclear
DCAR_019408	1500				group 4	Cytoplasmic
DCAR_020337	1500				group 4	Cytoplasmic
DCAR_020852	1500				group 4	Cytoplasmic
DCAR_023956	1500				group 4	ER
DCAR_024595	1500				group 5	Cytoplasmic
DCAR_025327	1500				group 5	Cytoplasmic & Nuclear
DCAR_025859	1500				group 5	Cytoplasmic
DCAR_026315	1500				group 5	Cytoplasmic
DCAR_026316	1500				group 5	Cytoplasmic
DCAR_027010	1500				group 5	Cytoplasmic
DCAR_027012	1500				group 5	Cytoplasmic
DCAR_027107	1500				group 5	Cytoplasmic
DCAR_027108	1500				group 6	Cytoplasmic
DCAR_027109	1500				group 6	Cytoplasmic
DCAR_027326	1500				group 6	Cytoplasmic
DCAR_027642	1500				group 6	Cytoplasmic
DCAR_027648	1500				group 6	Cytoplasmic
DCAR_029280	1500				group 6	Cytoplasmic
DCAR_030231	1500				group 6	Cytoplasmic
DCAR_030232	1500				group 6	Cytoplasmic
DCAR_030233	1500				group 6	Cytoplasmic
DCAR_030234	1500				group 6	Nuclear
DCAR_030628	1500				group 6	Cytoplasmic
DCAR_031862	1500				group 6	Cytoplasmic
					group 6	Nuclear & Cytoplasmic
