# Supplementary material for: In silico characterization, evolutionary analysis, and structural modeling of HSP70 gene family in carrot (Daucus Carota L.)
Source: BMC Plant Biol. 2026 Jan 15;26:272. doi: 10.1186/s12870-026-08102-y (PMC12892451; doi:10.1186/s12870-026-08102-y)
Supplement: Supplementary file 3 — Supplementary Material 3. [file 12870_2026_8102_MOESM3_ESM.xlsx]

## Sheet: Sheet1
Transcript ID	Gene Name	Nucl	Cyto	Mito	Vacu	Cysk	Chlo	E.R.	Plas	Golg	Pero	Extr	E.R-Vacu	cyto-nucl
DCAR_000657	DCHSP70-1	3.5	5.5	1		3	1							5
DCAR_000658	DCHSP70-2	1	9			3	1
DCAR_001236	DCHSP70-3		13										1
DCAR_001237	DCHSP70-4	1	6				5	1	1				1
DCAR_001745	DCHSP70-5	1		4			9
DCAR_004213	DCHSP70-6	8	2			3	1
DCAR_004806	DCHSP70-7	1	2		1		7		2		1
DCAR_005318	DCHSP70-8		8			5	1
DCAR_005977	DCHSP70-9		12			1	1
DCAR_006221	DCHSP70-10		11			2	1
DCAR_006504	DCHSP70-11							14
DCAR_006667	DCHSP70-12			5			9
DCAR_007560	DCHSP70-13	3	6			1	2		1				1
DCAR_008146	DCHSP70-14	4	2		1.5		5	1					1.5
DCAR_008149	DCHSP70-15	11	2						1
DCAR_008953	DCHSP70-16							14
DCAR_008955	DCHSP70-17		10	2			2
DCAR_009013	DCHSP70-18	1.5	2.5		2		1	1		2	1	3		2.5
DCAR_009242	DCHSP70-19	5	7						1.5
DCAR_009834	DCHSP70-20		1	1	4		1	1	1	2		3
DCAR_009836	DCHSP70-21	3		1			9				1
DCAR_013333	DCHSP70-22							14
DCAR_013341	DCHSP70-23	2	5				4		2				1
DCAR_013664	DCHSP70-24		9			2	2			1
DCAR_013665	DCHSP70-25		8			1	5
DCAR_014843	DCHSP70-26		8			5	1
DCAR_015615	DCHSP70-27		6			7	1
DCAR_017463	DCHSP70-28	2	7				3			1		1
DCAR_017659	DCHSP70-29		12				2
DCAR_017744	DCHSP70-30	2	1				5	2	3			1
DCAR_019408	DCHSP70-31	1	11				2
DCAR_020337	DCHSP70-32	2	11				1
DCAR_023956	DCHSP70-33		14
DCAR_024595	DCHSP70-34	1	7			4	2
DCAR_025327	DCHSP70-35			4			10
DCAR_025859	DCHSP70-36			12			2
DCAR_026315	DCHSP70-37	2	6			2	3						1
DCAR_026316	DCHSP70-38	2	4			4	3						1
DCAR_027010	DCHSP70-39	1	11			1	1
DCAR_027012	DCHSP70-40	1	11			1	1
DCAR_027107	DCHSP70-41	2	1		1		4	3	3
DCAR_027108	DCHSP70-42	2	1		1		4	2	3			1
DCAR_027109	DCHSP70-43	1	7			3	2						1
DCAR_027326	DCHSP70-44		10			1	2						1
DCAR_027642	DCHSP70-45	1	6		2		5
DCAR_027648	DCHSP70-46		11			1	2
DCAR_029280	DCHSP70-47			11			3
DCAR_030231	DCHSP70-48		3.8	2			3	2	1			2		2.5
DCAR_030232	DCHSP70-49	2	1		1		5	2	3
DCAR_030233	DCHSP70-50	1	4	1			4	2	1
DCAR_030234	DCHSP70-51	1	6	1	1	1	4
DCAR_030628	DCHSP70-52			5			6		3
