# Supplementary material for: In silico characterization, evolutionary analysis, and structural modeling of HSP70 gene family in carrot (Daucus Carota L.)
Source: BMC Plant Biol. 2026 Jan 15;26:272. doi: 10.1186/s12870-026-08102-y (PMC12892451; doi:10.1186/s12870-026-08102-y)
Supplement: Supplementary file 4 — Supplementary Material 4. [file 12870_2026_8102_MOESM4_ESM.xlsx]

## Sheet: Sheet1
	Protein Structure Using Swiss Model
Gene Name	Built with	Oligo-State	GMQE	Template	Seq Identity	Oligo-state	Found by	Method	Seq Similarity	Range	Coverage	Description
DCHSP70-1	ProMod3 3.6.0	monomer	0.72	A0A166FNK9.1.A	100	monomer	AFDB search	AlphaFold v2	0.61	1 - 543	1	UniProtKB entry unknown, most likely obsolete
DCHSP70-2	ProMod3 3.6.0	monomer	0.9	A0A165YC63.1.A	76.82	monomer	AFDB search	AlphaFold v2	0.53	1 - 535	1	UniProtKB entry unknown, most likely obsolete
DCHSP70-3	ProMod3 3.6.0	monomer	0.83	A0A166FTY0.1.A	100	monomer	AFDB search	AlphaFold v2	0.61	1 - 559	1	Heat shock protein 70
DCHSP70-4	ProMod3 3.6.0	monomer	0.85	A0A166FTZ6.1.A	100	monomer	AFDB search	AlphaFold v2	0.6	1 - 494	1	UniProtKB entry unknown, most likely obsolete
DCHSP70-5	ProMod3 3.6.0	monomer	0.84	Q02028.1.A	88.06	monomer	AFDB search	AlphaFold v2	0.56	4 - 700	0.99	Stromal 70 kDa heat shock-related protein, chloroplastic
DCHSP70-6	ProMod3 3.6.0	monomer	0.86	A0A5J4ZCN7.1.A	70.67	monomer	AFDB search	AlphaFold v2	0.51	1 - 782	0.99	Uncharacterized protein
DCHSP70-7	ProMod3 3.6.0	monomer	0.9	A0A166CKA9.1.A	100	monomer	AFDB search	AlphaFold v2	0.61	1 - 416	1	Heat shock protein 70
DCHSP70-8	ProMod3 3.6.0	monomer	0.88	K7MVD3.1.A	93.31	monomer	AFDB search	AlphaFold v2	0.59	1 - 584	1	Uncharacterized protein
DCHSP70-9	ProMod3 3.6.0	monomer	0.88	K7MVD3.1.A	92.93	monomer	AFDB search	AlphaFold v2	0.59	1 - 482	1	Uncharacterized protei
DCHSP70-10	ProMod3 3.6.0	monomer	0.88	A0A165YC63.1.A	73.59	monomer	AFDB search	AlphaFold v2	0.52	6 - 554	0.99	UniProtKB entry unknown, most likely obsolet
DCHSP70-11	ProMod3 3.6.0	monomer	0.87	A0A1S4B7X5.1.A	93.46	monomer	AFDB search	AlphaFold v2	0.59	1 - 628	1	UniProtKB entry unknown, most likely obsolete
DCHSP70-12	ProMod3 3.6.0	monomer	0.82	A0A1S2X989.1.A	88.95	monomer	AFDB search	AlphaFold v2	0.56	1 - 702	0.99	Stromal 70 kDa heat shock-related protein, chloroplastic
DCHSP70-13	ProMod3 3.6.0	monomer	0.85	I1MCN3.1.A	79.98	monomer	AFDB search	AlphaFold v2	0.54	1 - 839	1	Ig-like domain-containing protein
DCHSP70-14	ProMod3 3.6.0	monomer	0.85	A0A161XJ97.1.A	100	monomer	AFDB search	AlphaFold v2	0.61	1 - 530	1	UniProtKB entry unknown, most likely obsolete
DCHSP70-16	ProMod3 3.6.0	monomer	0.88	Q03685.1.A	90.91	monomer	AFDB search	AlphaFold v2	0.58	5 - 653	0.99	Luminal-binding protein 5
DCHSP70-17	ProMod3 3.6.0	monomer	0.9	A0A5A7QP35.1.A	75.15	monomer	AFDB search	AlphaFold v2	0.52	3 - 513	1	Heat shock protein 70
DCHSP70-18	ProMod3 3.6.0	monomer	0.88	Q03685.1.A	83.02	monomer	AFDB search	AlphaFold v2	0.56	5 - 652	0.99	Luminal-binding protein 5
DCHSP70-19	ProMod3 3.6.0	monomer	0.86	A0A1I9RH42.1.A	93.37	monomer	AFDB search	AlphaFold v2	0.59	1 - 407	1	Heat shock protein 70
DCHSP70-20	ProMod3 3.6.0	monomer	0.83	A0A2N9F3G4.1.A	71.17	monomer	AFDB search	AlphaFold v2	0.51	1 - 910	0.98	Heat shock 70 kDa protein 17
DCHSP70-21	ProMod3 3.6.0	monomer	0.84	F6H3G5.1.A	71.29	monomer	AFDB search	AlphaFold v2	0.51	1 - 832	0.98	Heat shock 70 kDa protein 17
DCHSP70-22	ProMod3 3.6.0	monomer	0.84	A0A5N6RC63.1.A	70.99	monomer	AFDB search	AlphaFold v2	0.51	2 - 890	0.99	Heat shock 70 kDa protein 17
DCHSP70-23	ProMod3 3.6.0	monomer	0.87	A0A175YQF7.1.A	71.91	monomer	AFDB search	AlphaFold v2	0.51	7 - 515	0.98	UniProtKB entry unknown, most likely obsolete
DCHSP70-24	ProMod3 3.6.0	monomer	0.9	A0A165YC63.1.A	89.4	monomer	AFDB search	AlphaFold v2	0.57	1 - 519	1	UniProtKB entry unknown, most likely obsolete
DCHSP70-25	ProMod3 3.6.0	monomer	0.9	A0A165YC63.1.A	100	monomer	AFDB search	AlphaFold v2	0.61	1 - 622	1	UniProtKB entry unknown, most likely obsolete
DCHSP70-26	ProMod3 3.6.0	monomer	0.88	A0A1S3TT80.1.A	94.79	monomer	AFDB search	AlphaFold v2	0.59	1 - 577	1	Heat shock cognate 70 kDa protein 2
DCHSP70-27	ProMod3 3.6.0	monomer	0.89	A0A0R4J4D6.1.A	92.57	monomer	AFDB search	AlphaFold v2	0.59	1 - 446	1	Uncharacterized protein
DCHSP70-28	ProMod3 3.6.0	monomer	0.58	A0A162A2L5.1.A	100	monomer	AFDB search	AlphaFold v2	0.61	1 - 477	1	RRM domain-containing protein
DCHSP70-29	ProMod3 3.6.0	monomer	0.91	A0A161XS07.1.A	100	monomer	AFDB search	AlphaFold v2	0.6	1 - 626	1	Heat shock protein 70
DCHSP70-30	ProMod3 3.6.0	monomer	0.88	A0A0R4J4D6.1.A	92.44	monomer	AFDB search	AlphaFold v2	0.59	1 - 598	0.99	Uncharacterized protein
DCHSP70-31	ProMod3 3.6.0	monomer	0.88	A0A6P5U5G1.1.A	90.95	monomer	AFDB search	AlphaFold v2	0.58	1 - 653	1	Heat shock 70 kDa protein-like
DCHSP70-32	ProMod3 3.6.0	monomer	0.87	Q03685.1.A	93.31	monomer	AFDB search	AlphaFold v2	0.58	7 - 604	0.99	Luminal-binding protein 5
DCHSP70-33	ProMod3 3.6.0	monomer	0.87	A0A165YC63.1.A	72.54	monomer	AFDB search	AlphaFold v2	0.52	1 - 437	0.98	UniProtKB entry unknown, most likely obsolete
DCHSP70-34	ProMod3 3.6.0	monomer	0.87	A0A1I9RH42.1.A	74.6	monomer	AFDB search	AlphaFold v2	0.52	3 - 571	0.99	Heat shock protein 70
DCHSP70-35	ProMod3 3.6.0	monomer	0.84	I1MJU7.1.A	87.48	monomer	AFDB search	AlphaFold v2	0.56	1 - 697	0.99	Stromal 70 kDa heat shock-related protein, chloroplastic
DCHSP70-36	ProMod3 3.6.0	monomer	0.86	I1KL72.1.A	83.76	monomer	AFDB search	AlphaFold v2	0.55	2 - 676	0.99	Heat shock 70 kDa protein, mitochondrial
DCHSP70-37	ProMod3 3.6.0	monomer	0.84	A0A162AW90.1.A	89.05	monomer	AFDB search	AlphaFold v2	0.57	1 - 814	1	Uncharacterized protein
DCHSP70-38	ProMod3 3.6.0	monomer	0.84	I1M5L7.1.A	79.24	monomer	AFDB search	AlphaFold v2	0.54	1 - 769	0.99	Ig-like domain-containing protein
DCHSP70-39	ProMod3 3.6.0	monomer	0.84	A0A175YR42.1.A	100	monomer	AFDB search	AlphaFold v3	0.61	1 - 544	1	UniProtKB entry unknown, most likely obsolete
DCHSP70-40	ProMod3 3.6.0	monomer	0.89	A0A175YQF7.1.A	90.67	monomer	AFDB search	AlphaFold v2	0.57	1 - 600	1	UniProtKB entry unknown, most likely obsolete
DCHSP70-41	ProMod3 3.6.0	monomer	0.9	A0A175YQF7.1.A	100	monomer	AFDB search	AlphaFold v2	0.61	1 - 622	1	UniProtKB entry unknown, most likely obsolete
DCHSP70-42	ProMod3 3.6.0	monomer	0.89	A0A175YQF7.1.A	74.95	monomer	AFDB search	AlphaFold v2	0.52	1 - 543	1	UniProtKB entry unknown, most likely obsolete
DCHSP70-43	ProMod3 3.6.0	monomer	0.87	A0A165YC63.1.A	70.15	monomer	AFDB search	AlphaFold v2	0.51	7 - 532	0.97	UniProtKB entry unknown, most likely obsolete
DCHSP70-44	ProMod3 3.6.0	monomer	0.76	A0A175YMI9.1.A	100	monomer	AFDB search	AlphaFold v2	0.61	1 - 1089	1	UniProtKB entry unknown, most likely obsolete
DCHSP70-45	ProMod3 3.6.0	monomer	0.68	A0A175YNU9.1.A	100	monomer	AFDB search	AlphaFold v3	0.61	1 - 444	1	Uncharacterized protein
DCHSP70-47	ProMod3 3.6.0	monomer	0.86	I1M2K9.1.A	88.66	monomer	AFDB search	AlphaFold v2	0.57	1 - 677	0.99	Heat shock 70 kDa protein, mitochondrial
DCHSP70-48	ProMod3 3.6.0	monomer	0.87	A0A175YII6.1.A	100	monomer	AFDB search	AlphaFold v2	0.6	1 - 290	1	Heat shock protein 70
DCHSP70-49	ProMod3 3.6.0	monomer	0.87	A0A175YQF7.1.A	70.83	monomer	AFDB search	AlphaFold v2	0.51	1 - 521	1	UniProtKB entry unknown, most likely obsolete
DCHSP70-50	ProMod3 3.6.0	monomer	0.87	A0A175YQF7.1.A	71.09	monomer	AFDB search	AlphaFold v2	0.51	5 - 509	0.97	UniProtKB entry unknown, most likely obsolete
DCHSP70-51	ProMod3 3.6.0	monomer	0.88	A0A175YQF7.1.A	70.32	monomer	AFDB search	AlphaFold v2	0.51	1 - 556	1	UniProtKB entry unknown, most likely obsolete
DCHSP70-52	ProMod3 3.6.0	monomer	0.88	I1JAU2.1.A	78.73	monomer	AFDB search	AlphaFold v2	0.54	1 - 570	0.99	Heat shock 70 kDa protein 8

## Sheet: Sheet2
Protein Structure Using I-TESSER
Gene Name	Template	C-score	Estimated TM-score	Estimated RMSD
DCHSP70-15	5e84A	-2.18	0.46±0.15	14.2±3.8Å
DCHSP70-46	7nh9A	-2.44	0.43±0.14	11.6±4.5Å
