# Supplementary material for: In silico characterization, evolutionary analysis, and structural modeling of HSP70 gene family in carrot (Daucus Carota L.)
Source: BMC Plant Biol. 2026 Jan 15;26:272. doi: 10.1186/s12870-026-08102-y (PMC12892451; doi:10.1186/s12870-026-08102-y)
Supplement: Supplementary file 5 — Supplementary Material 5. [file 12870_2026_8102_MOESM5_ESM.xlsx]

## Sheet: Sheet1
Gene number		1	2	3	4	5	6	7	8	9	10	11	12	13	14	15	16	17	18	19	20	21	22	23	24	25	26	27	28	29	30	31	32	33	34	35	36	37	38	39	40	41	42	43	44	45	46	47	48
		4cl-CMA2b	3-AF1 binding site	AT1-motif	ATCC-motif	ATC-motif	ATCT-motif	ACE	AE-box	Box4	Box	box	Box	CATT-motif	CATG-motif	CG-motif	chs-CMA1a	chs-CMA2a	chs-CMA2b	chs-Unit 1 m1	GAG-motif	GA-motif	MNF1	Gap-box	GATA-motif	GATT-motif	G-Box	G-box	GC-motif	GT1-motif	GTGGC-motif	H-box	I-box	LAMP-element	L-box	MRE	rbcS-CMA7a	Sp1	TCCC-motif	TCT-motif	TGG-motif	as-2-box	Sp1	Pc-CMA2c	LS7	Box II	Box 4	LTR	AAAC-motif
		light responsive element	light responsive element	part of a light responsive module	part of a conserved DNA module involved in light responsiveness	part of a conserved DNA module involved in light responsiveness	cis-acting regulatory element associated to the TGAGTCA motif	cis-acting element involved in light responsiveness	part of a module for light response	part of a conserved DNA module involved in light responsiveness	light responsive element	part of a light responsive element	part of a light responsive element	part of a light responsive element	part of a light responsive element	part of a light responsive element	part of a light responsive element	part of a light responsive element	part of a light responsive element	part of a light responsive element	part of a light responsive element	part of a light responsive element	light responsive element	part of a light responsive element	part of a light responsive element	part of a light responsive element	cis-acting regulatory element involved in light responsiveness	cis-acting regulatory element involved in light responsiveness	part of a light responsive element	light responsive element	part of a light responsive element	part of a light responsive element	part of a light responsive element	part of a light responsive element	part of a light responsive element	MYB binding site involved in light responsiveness	part of a light responsive element	light responsive element	part of a light responsive element	part of a light responsive element	part of a light responsive element	light-responsive promoters and implicated in shoot-specific expression	light responsive element	part of a light responsive element	part of a light responsive element	part of a light responsive element	part of a conserved DNA module involved in light responsiveness	cis-acting element involved in low-temperature responsiveness	light responsive element
Catergory		Light responsive elements
1	>DCAR_000657					1																1					2	1					1					1	1								2
2	>DCAR_000658																					1			1			1		1								1	1								1
3	>DCAR_001236								2																1		3						1							2							3	2
4	>DCAR_001237																										3	5										1					1				4
5	>DCAR_001745		1																			2						1												1							8
6	>DCAR_004213							1																			1			2										1							6		1
7	>DCAR_004806		1				1		2																																						2
8	>DCAR_005318																	1									1	2		1			1						1										1
9	>DCAR_005977					1	1	1																			1	4							1	1											2
10	>DCAR_006221						1																				2	3												2							5
11	>DCAR_006504					1				5																	3		1	1			1							1
12	>DCAR_006667					1																			1		1	3		2									1
13	>DCAR_007560							1																	1																						3
14	>DCAR_008146								1	1							1	1									1												1
15	>DCAR_008149																1								1		2													1
16	>DCAR_008953								1													1																		2							1
17	>DCAR_008955							1	1	3							1					2											1							1
18	>DCAR_009013																													6
19	>DCAR_009242																								1															3							1
20	>DCAR_009834									3																	3	3												2
21	>DCAR_009836									3																	3	3								1
22	>DCAR_013333		1				1		1	2																	1	3
23	>DCAR_013341									1																	1													2
24	>DCAR_013664			1						2																	2			4										2
25	>DCAR_013665						2			1																	2	2		3				1
26	>DCAR_014843									2															1			1								2			1	1
27	>DCAR_015615									7																										1
28	>DCAR_017463									3																				1										2
29	>DCAR_017659									2																		5												1
30	>DCAR_017744																										1	1		2																1	3
31	>DCAR_019408																											1											1								3
32	>DCAR_020337			1																				1				1																1
33	>DCAR_020852									4							1										1	1												1
34	>DCAR_023956								1	2															1			1					1
35	>DCAR_024595																							1			1			2						2											4
36	>DCAR_025327									3																				1
37	>DCAR_025859								1	6																		1		2									1
38	>DCAR_026315																								2		2			1
39	>DCAR_026316									4															2		2									1
40	>DCAR_027010						1			1																										1
41	>DCAR_027108																													1				1						1
42	>DCAR_027109			1						3																				2
43	>DCAR_027326									2															2			1
44	>DCAR_027642									2								1
45	>DCAR_027648								1								1								1					2			1		1				1						1
46	>DCAR_029280					1				3														1	2			1		2				1			1
47	>DCAR_030231									2												2					1			1			1							1
48	>DCAR_030232					1				3																				2										2
49	>DCAR_030233									2								1												1			1												1
50	>DCAR_030234									2															2			3		2
51	>DCAR_030628								1	4																				2									1
52	>DCAR_031862								1																		1	1								1				1
		0	3	3	0	6	7	4	13	78	0	0	0	0	0	0	5	4	0	0	0	9	0	3	19	0	41	49	1	44	0	0	9	3	2	10	1	3	10	30	0	0	1	1	2	1	48	2	2
[truncated: 118 more columns]
